# Supplementary material for: LBX2-AS1 as a Novel Diagnostic Biomarker and Therapeutic Target Facilitates Multiple Myeloma Progression by Enhancing mRNA Stability of LBX2
Source: Front Mol Biosci. 2021 Sep 6;8:706570. doi: 10.3389/fmolb.2021.706570 (PMC8450339; doi:10.3389/fmolb.2021.706570)
Supplement: Supplementary file 2 [file DataSheet2.ZIP]

Archive with 57 entries (45 files):
- Original Source Data-Figure 5-7/
- Original Source Data-Figure 5-7/Figure 5/
- Original Source Data-Figure 5-7/Figure 5/Figure 5A/
- Original Source Data-Figure 5-7/Figure 5/Figure 5A/GAPDH-NCI-H929.tif
- Original Source Data-Figure 5-7/Figure 5/Figure 5A/GAPDH-U266.tif
- Original Source Data-Figure 5-7/Figure 5/Figure 5A/LBX2-NCI-H929.tif
- Original Source Data-Figure 5-7/Figure 5/Figure 5A/LBX2-U266.tif
- Original Source Data-Figure 5-7/Figure 5/Figure 5B.xlsx
- Original Source Data-Figure 5-7/Figure 5/Figure 5C.xlsx
- Original Source Data-Figure 5-7/Figure 5/Figure 5D.xlsx
- Original Source Data-Figure 5-7/Figure 5/Figure 5E.xlsx
- Original Source Data-Figure 5-7/Figure 5/Figure 5F.xlsx
- Original Source Data-Figure 5-7/Figure 5/Figure 5G.xlsx
- Original Source Data-Figure 5-7/Figure 5/Figure 5H/
- Original Source Data-Figure 5-7/Figure 5/Figure 5H/GAPDH.tif
- Original Source Data-Figure 5-7/Figure 5/Figure 5H/LBX2.tif
- Original Source Data-Figure 5-7/Figure 5/Figure 5I/
- Original Source Data-Figure 5-7/Figure 5/Figure 5I/GAPDH.tif
- Original Source Data-Figure 5-7/Figure 5/Figure 5I/LBX2.tif
- Original Source Data-Figure 5-7/Figure 5/Figure 5J.xlsx
- Original Source Data-Figure 5-7/Figure 5/Figure 5K.xlsx
- Original Source Data-Figure 5-7/Figure 6/
- Original Source Data-Figure 5-7/Figure 6/Figure 6A/
- Original Source Data-Figure 5-7/Figure 6/Figure 6A/GAPDH-NCI-H929.tif
- Original Source Data-Figure 5-7/Figure 6/Figure 6A/GAPDH-U266.tif
- Original Source Data-Figure 5-7/Figure 6/Figure 6A/LBX2-NCI-H929.tif
- Original Source Data-Figure 5-7/Figure 6/Figure 6A/LBX2-U266.tif
- Original Source Data-Figure 5-7/Figure 6/Figure 6B.xlsx
- Original Source Data-Figure 5-7/Figure 6/Figure 6C.xlsx
- Original Source Data-Figure 5-7/Figure 6/Figure 6D.xlsx
- Original Source Data-Figure 5-7/Figure 6/Figure 6E.xlsx
- Original Source Data-Figure 5-7/Figure 6/Figure 6F.xlsx
- Original Source Data-Figure 5-7/Figure 6/Figure 6G.xlsx
- Original Source Data-Figure 5-7/Figure 7/
- Original Source Data-Figure 5-7/Figure 7/Figure 7A/
- Original Source Data-Figure 5-7/Figure 7/Figure 7A-C.xlsx
- Original Source Data-Figure 5-7/Figure 7/Figure 7A/H929/
- Original Source Data-Figure 5-7/Figure 7/Figure 7A/H929/Control.JPG
- Original Source Data-Figure 5-7/Figure 7/Figure 7A/H929/LBX2.JPG
- Original Source Data-Figure 5-7/Figure 7/Figure 7A/H929/shLBX2-AS1+LBX2.JPG
- Original Source Data-Figure 5-7/Figure 7/Figure 7A/H929/shLBX2-AS1.JPG
- Original Source Data-Figure 5-7/Figure 7/Figure 7A/U266/
- Original Source Data-Figure 5-7/Figure 7/Figure 7A/U266/Control.JPG
- Original Source Data-Figure 5-7/Figure 7/Figure 7A/U266/LBX2.JPG
- Original Source Data-Figure 5-7/Figure 7/Figure 7A/U266/shLBX1-AS1+LBX2.JPG
- Original Source Data-Figure 5-7/Figure 7/Figure 7A/U266/shLBX1-AS1.JPG
- Original Source Data-Figure 5-7/Figure 7/Figure 7D/
- Original Source Data-Figure 5-7/Figure 7/Figure 7D/NCI-H929-control.pdf
- Original Source Data-Figure 5-7/Figure 7/Figure 7D/NCI-H929-LBX2.pdf
- Original Source Data-Figure 5-7/Figure 7/Figure 7D/NCI-H929-shLBX2-AS1 + LBX2.pdf
- Original Source Data-Figure 5-7/Figure 7/Figure 7D/NCI-H929-shLBX2-AS1.pdf
- Original Source Data-Figure 5-7/Figure 7/Figure 7D/U266-control.pdf
- Original Source Data-Figure 5-7/Figure 7/Figure 7D/U266-LBX2.pdf
- Original Source Data-Figure 5-7/Figure 7/Figure 7D/U266-shLBX2-AS1 + LBX2.pdf
- Original Source Data-Figure 5-7/Figure 7/Figure 7D/U266-shLBX2-AS1.pdf
- Original Source Data-Figure 5-7/Figure 7/Figure 7E.xlsx
- Original Source Data-Figure 5-7/Figure 7/Figure 7F.xlsx
