# Supplementary material for: LBX2-AS1 as a Novel Diagnostic Biomarker and Therapeutic Target Facilitates Multiple Myeloma Progression by Enhancing mRNA Stability of LBX2
Source: Front Mol Biosci. 2021 Sep 6;8:706570. doi: 10.3389/fmolb.2021.706570 (PMC8450339; doi:10.3389/fmolb.2021.706570)
Supplement: Supplementary file 2 [file DataSheet2.ZIP › Original Source Data-Figure 5-7/Figure 5/Figure 5E.xlsx]

## Sheet: Sheet1
Vector			LBX2-AS1
Mean	SD	N	Mean	SD	N
1.65	0.27	3	2.98	0.21	3
