# Supplementary material for: LBX2-AS1 as a Novel Diagnostic Biomarker and Therapeutic Target Facilitates Multiple Myeloma Progression by Enhancing mRNA Stability of LBX2
Source: Front Mol Biosci. 2021 Sep 6;8:706570. doi: 10.3389/fmolb.2021.706570 (PMC8450339; doi:10.3389/fmolb.2021.706570)
Supplement: Supplementary file 2 [file DataSheet2.ZIP › Original Source Data-Figure 5-7/Figure 6/Figure 6B.xlsx]

## Sheet: Sheet1
CHX	+			+			+			+			+			+			+			+			+			+
LBX2-AS1	-			-			-			-			-			+			+			+			+			+
Time (h)	0			2			4			6			8			0			2			4			6			8
	Mean	SD	N	Mean	SD	N	Mean	SD	N	Mean	SD	N	Mean	SD	N	Mean	SD	N	Mean	SD	N	Mean	SD	N	Mean	SD	N	Mean	SD	N
	1.82	0.12	3	1.15	0.1	3	0.81	0.07	3	0.54	0.05	3	0.35	0.03	3	1.52	0.13	3	1.12	0.11	3	0.82	0.08	3	0.42	0.04	3	0.25	0.02	3
