# Supplementary material for: LBX2-AS1 as a Novel Diagnostic Biomarker and Therapeutic Target Facilitates Multiple Myeloma Progression by Enhancing mRNA Stability of LBX2
Source: Front Mol Biosci. 2021 Sep 6;8:706570. doi: 10.3389/fmolb.2021.706570 (PMC8450339; doi:10.3389/fmolb.2021.706570)
Supplement: Supplementary file 2 [file DataSheet2.ZIP › Original Source Data-Figure 5-7/Figure 6/Figure 6C.xlsx]

## Sheet: Sheet1
CHX	+			+			+			+			+			+			+			+			+			+
LBX2-AS1	-			-			-			-			-			+			+			+			+			+
Time (h)	0			2			4			6			8			0			2			4			6			8
	Mean	SD	N	Mean	SD	N	Mean	SD	N	Mean	SD	N	Mean	SD	N	Mean	SD	N	Mean	SD	N	Mean	SD	N	Mean	SD	N	Mean	SD	N
	1.59	0.1	3	1.02	0.1	3	0.72	0.07	3	0.45	0.01	3	0.21	0.02	3	1.12	0.1	3	1.02	0.1	3	0.72	0.07	3	0.42	0.04	3	0.32	0.01	3
