# Supplementary material for: LBX2-AS1 as a Novel Diagnostic Biomarker and Therapeutic Target Facilitates Multiple Myeloma Progression by Enhancing mRNA Stability of LBX2
Source: Front Mol Biosci. 2021 Sep 6;8:706570. doi: 10.3389/fmolb.2021.706570 (PMC8450339; doi:10.3389/fmolb.2021.706570)
Supplement: Supplementary file 2 [file DataSheet2.ZIP › Original Source Data-Figure 5-7/Figure 6/Figure 6D.xlsx]

## Sheet: Sheet1
	Vector			LBX2-AS1
	Mean	SD	N	Mean	SD	N
0h	0.94256	0.07894	3	0.95	0.0845	3
8h	0.8457	0.0845	3	0.89	0.075	3
16h	0.451546	0.04654	3	0.5541	0.01567	3
24h	0.25987	0.0254	3	0.246464	0.01	3
