# Supplementary material for: LBX2-AS1 as a Novel Diagnostic Biomarker and Therapeutic Target Facilitates Multiple Myeloma Progression by Enhancing mRNA Stability of LBX2
Source: Front Mol Biosci. 2021 Sep 6;8:706570. doi: 10.3389/fmolb.2021.706570 (PMC8450339; doi:10.3389/fmolb.2021.706570)
Supplement: Supplementary file 2 [file DataSheet2.ZIP › Original Source Data-Figure 5-7/Figure 6/Figure 6E.xlsx]

## Sheet: Sheet1
	Vector			LBX2-AS1
	Mean	SD	N	Mean	SD	N
0h	0.966124	0.080914	3	0.97375	0.086613	3
8h	0.275511	0.087479	3	0.824561	0.059988	3
16h	0.266367	0.026035	3	0.562329	0.015903	3
24h	0.245479	0.020828	3	0.449863	0.012722	3
