# Supplementary material for: LBX2-AS1 as a Novel Diagnostic Biomarker and Therapeutic Target Facilitates Multiple Myeloma Progression by Enhancing mRNA Stability of LBX2
Source: Front Mol Biosci. 2021 Sep 6;8:706570. doi: 10.3389/fmolb.2021.706570 (PMC8450339; doi:10.3389/fmolb.2021.706570)
Supplement: Supplementary file 2 [file DataSheet2.ZIP › Original Source Data-Figure 5-7/Figure 6/Figure 6F.xlsx]

## Sheet: Sheet1
	Vector			LBX2-AS1
	Mean	SD	N	Mean	SD	N
0h	0.97834	0.08264	3	0.98938	0.0728284	3
8h	0.889384	0.0723	3	0.833848	0.067384	3
16h	0.637383	0.057383	3	0.489384	0.0484875	3
24h	0.342334	0.06872	3	0.298475	0.0549586	3
