# Supplementary material for: LBX2-AS1 as a Novel Diagnostic Biomarker and Therapeutic Target Facilitates Multiple Myeloma Progression by Enhancing mRNA Stability of LBX2
Source: Front Mol Biosci. 2021 Sep 6;8:706570. doi: 10.3389/fmolb.2021.706570 (PMC8450339; doi:10.3389/fmolb.2021.706570)
Supplement: Supplementary file 2 [file DataSheet2.ZIP › Original Source Data-Figure 5-7/Figure 6/Figure 6G.xlsx]

## Sheet: Sheet1
	Vector			LBX2-AS1
	Mean	SD	N	Mean	SD	N
0h	0.98342	0.090124	3	0.98123	0.07235	3
8h	0.385511	0.077483	3	0.761285	0.098734	3
16h	0.298374	0.069385	3	0.639585	0.061598	3
24h	0.263857	0.059837	3	0.529487	0.067363	3
