# Supplementary material for: LBX2-AS1 as a Novel Diagnostic Biomarker and Therapeutic Target Facilitates Multiple Myeloma Progression by Enhancing mRNA Stability of LBX2
Source: Front Mol Biosci. 2021 Sep 6;8:706570. doi: 10.3389/fmolb.2021.706570 (PMC8450339; doi:10.3389/fmolb.2021.706570)
Supplement: Supplementary file 2 [file DataSheet2.ZIP › Original Source Data-Figure 5-7/Figure 7/Figure 7E.xlsx]

## Sheet: Sheet1
Control			LBX2			shLBX2-AS1			shLBX2-AS1+LBX2
Mean	SD	N	Mean	SD	N	Mean	SD	N	Mean	SD	N
4.82	0.13	3	3.01	0.25	3	23.12	0.34	3	13.24	0.21	3
